# Supplementary material for: Activated gastric cancer-associated fibroblasts contribute to the malignant phenotype and 5-FU resistance via paracrine action in gastric cancer
Source: Cancer Cell Int. 2018 Jul 20;18:104. doi: 10.1186/s12935-018-0599-7 (PMC6053778; doi:10.1186/s12935-018-0599-7)
Supplement: Supplementary file 1 — Additional file 1. Information data of the cases enrolled in this study. This file includes the clinicopathological information of cases enrolled in this study. [file 12935_2018_599_MOESM1_ESM.xlsx]

## Sheet: 工作表1
Case No.	Gender	Age	Type of surgery	Date of surgery	Histological type	Macroscopic type	Grade	Degree of invasion	Tumor size (cm)	Tumor location	Positive lymph nodes	TNM	stage	Cancer embolus	Survival status	Date of death	FAP level (cancer cells)	FAP level (CAFs)
1	male	66	Radical resection	2012-01-10	Adenocarcinoma	Ulcerated	Moderately differentiated	T2	5	Body	4	T2N2	2	No			2	0
2	male	55	Radical resection	2012-02-01	Adenocarcinoma	Ulcerated	Poorly differentiated	T4	6	Antrum	5	T4N2	3	No	Alive		3	4
3	male	65	Radical resection	2012-01-31	Adenocarcinoma	Ulcerated	Poorly differentiated	T3	3.5	Antrum	5	T3N2	3	No	Alive		6	5
4	female	80	Radical resection	2012-02-24	Adenocarcinoma	Ulcerated	Poorly differentiated	T2	7	Body	0	T2N0	1	No			4	5
5	male	54	Radical resection	2012-02-24	Adenocarcinoma	Ulcerated	Moderately differentiated	T3	2	Body	0	T3N0	2	No	Alive		2	0
6	female	71	Radical resection	2012-03-05	Adenocarcinoma	Ulcerated	Moderately differentiated	T3	4	Body	0	T3N0	2	Yes	Alive		4	5
7	male	62	Radical resection	2012-03-08	Adenocarcinoma	Ulcerated	Well differentiated	T2	6	Antrum	0	T2N0	1	No	Alive		5	3
8	male	59	Palliative resection	2012-02-29	Adenocarcinoma	Ulcerated	Moderately differentiated	T4	3	Antrum	7	T4N3	3	Yes	Dead	2012-10-01	5	5
9	male	64	Radical resection	2012-03-04	Mucinous adenocarcinoma	Ulcerated	Moderately differentiated	T3	4	Body	7	T3N3	3	No			6	0
10	female	70	Radical resection	2012-03-07	Adenocarcinoma	Ulcerated	Well differentiated	T1	1	Antrum	0	T1N0	1	No	Alive		3	0
11	female	66	Radical resection	2012-03-10	Adenocarcinoma	Ulcerated	Moderately differentiated	T2	3	Antrum	4	T2N2	2	No	Alive		3	0
12	male	54	Radical resection	2012-03-13	Adenocarcinoma	Ulcerated	Well differentiated	T3	3.5	Body	0	T3N0	2	No	Alive		4	4
13	male	76	Radical resection	2012-03-15	Adenocarcinoma	Ulcerated	Poorly differentiated	T3	4	Fundus-cardia	12	T3N3	3	Yes	Dead	2012-08-01	1	5
14	male	75	Radical resection	2012-03-20	Adenocarcinoma	Ulcerated	Moderately differentiated	T3	5	Fundus-cardia	7	T3N3	3	Yes			4	3
15	male	68	Radical resection	2012-03-16	Adenocarcinoma	Protruded	Moderately differentiated	T2	5.5	Fundus-cardia	1	T2N1	2	No	Alive		4	5
16	male	59	Radical resection	2012-03-22	Adenocarcinoma	Papillary	Well differentiated	T3	5	Fundus-cardia	5	T3N2	3	Yes	Dead	2014-10-01	5	6
17	male	49	Radical resection	2012-03-29	Adenocarcinoma	Ulcerated	Poorly differentiated	T4	4	Antrum	2	T4N1	3	Yes			4	2
18	female	56	Radical resection	2012-03-21	Adenocarcinoma	Ulcerated	Poorly differentiated	T2	5	Antrum	2	T2N1	2	Yes	Alive		5	2
19	female	71	Radical resection	2012-03-28	Adenocarcinoma	Ulcerated	Poorly differentiated	T4	3	Antrum	4	T4N2	3	No	Dead	2012-06-01	5	2
20	male	73	Radical resection	2012-04-11	Mucinous adenocarcinoma	Ulcerated		T3	6	Diffused	9	T3N3	3	No	Dead	2014-05-01	4	5
21	female	41	Radical resection	2012-03-22	Adenocarcinoma	Ulcerated	Poorly differentiated	T4	6	Antrum	13	T4N3	3	No			0	3
22	female	57	Radical resection	2012-04-12	Adenocarcinoma	Ulcerated	Moderately differentiated	T3	4	Antrum	3	T3N2	3	Yes	Alive		3	0
23	male	54	Radical resection	2012-04-02	Adenocarcinoma	Ulcerated	Poorly differentiated	T4	4	Antrum	4	T4N2	3	Yes	Dead	2014-04-01	4	4
24	male	82	Palliative resection	2012-04-05	Adenocarcinoma	Ulcerated	Poorly differentiated	T4	2	Antrum	7	T4N3	3	Yes	Dead	2013-12-01	5	5
25	male	55	Radical resection	2012-04-17	Adenocarcinoma	Ulcerated	Poorly differentiated	T3	8	Antrum	3	T3N2	3	Yes	Alive		3	3
26	male	71	Palliative resection	2012-04-09	Adenocarcinoma	Ulcerated	Poorly differentiated	T3	5	Antrum	16	T3N3	3	Yes	Dead	2012-07-01	3	5
27	male	68	Radical resection	2012-04-09	Adenocarcinoma	Ulcerated	Moderately differentiated	T3	4	Antrum	4	T3N2	3	Yes			5	3
28	male	50	Radical resection	2012-04-07	Adenocarcinoma	Ulcerated	Poorly differentiated	T4	5.5	Antrum	0	T4N0	3	No			1	0
29	male	63	Radical resection	2012-04-05	Adenocarcinoma	Ulcerated	Poorly differentiated	T2	3.5	Antrum	5	T2N2	2	No			4	5
30	female	58	Radical resection	2012-04-19	Signet-ring cell carcinoma	Ulcerated	Poorly differentiated	T3	2.5	Body	0	T3N0	2	No			6	0
31	male	59	Palliative resection	2012-04-19	Adenocarcinoma	Ulcerated	Poorly differentiated	T2	5	Antrum	11	T2N3	3	Yes	Dead	2012-10-01	3	0
32	male	57	Palliative resection	2012-04-23	Squamous cell carcinoma	Ulcerated	Well differentiated	T3	6	Body	1	T3N1	2	No	Alive		5	2
33	male	83	Palliative resection	2012-04-28	Adenocarcinoma	Ulcerated	Well differentiated	T3	9	Body	2	T3N1	2	Yes			6	6
34	male	55	Palliative resection	2012-04-23	Mucinous adenocarcinoma	Ulcerated		T3	5	Antrum	6	T3N2	3	No	Dead	2015-07-01	0	0
35	male	58	Radical resection	2012-04-25	Adenocarcinoma	Ulcerated	Poorly differentiated	T2	5	Antrum	2	T2N1	2	No	Alive		5	5
36	male	59	Radical resection	2012-04-12	Adenocarcinoma	Ulcerated	Well differentiated	T1	1.5	Antrum	0	T2N0	1	No	Alive		6	5
37	male	64	Palliative resection	2012-04-23	Mucinous adenocarcinoma	Ulcerated	Moderately differentiated	T4	6	Antrum	7	T4N3	3	Yes			3	4
38	male	57	Radical resection	2012-05-05	Adenocarcinoma	Ulcerated	Moderately differentiated	T2	4.5	Antrum	0	T2N0	1	Yes	Alive		3	6
39	female	53	Palliative resection	2012-05-02	Adenocarcinoma	Ulcerated	Poorly differentiated	T3	4	Antrum	6	T3N2	3	No			5	5
40	male	54	Radical resection	2012-04-27	Adenocarcinoma	Ulcerated	Poorly differentiated	T3	4	Body	0	T3N0	2	No			3	3
41	male	41	Radical resection	2012-05-21	Adenocarcinoma	Ulcerated	Poorly differentiated	T4	5	Body	0	T4N0	3	No	Alive		3	1
42	male	67	Radical resection	2012-05-08	Mucinous adenocarcinoma	Ulcerated	Well differentiated	T2	5	Body	0	T2N0	1	No			5	6
43	male	55	Radical resection	2012-05-10	Adenocarcinoma	Ulcerated	Well differentiated	T1	2.2	Antrum	0	T2N0	1	No			4	6
44	male	59	Radical resection	2012-05-04	Adenocarcinoma	Ulcerated	Well differentiated	T2	2.2	Body	1	T2N1	2	No	Alive		6	1
45	male	58	Radical resection	2012-05-13	Neuroendocrine carcinoma	Ulcerated	Poorly differentiated	T4	5	Antrum	5	T4N2	3	Yes	Dead	2012-08-01	3	0
46	female	43	Radical resection	2012-05-12	Mucinous adenocarcinoma	Ulcerated		T4	6	Body	27	T4N3	3	No	Dead	2012-07-01	0	4
47	male	53	Radical resection	2012-05-14	Adenocarcinoma	Ulcerated	Poorly differentiated	T4	3	Antrum	9	T4N3	3	Yes			3	0
48	male	48	Radical resection	2012-05-16	Adenocarcinoma	Ulcerated	Moderately differentiated	T4	4	Antrum	6	T4N2	3	Yes	Alive		6	2
49	male	80	Radical resection	2012-05-21	Adenocarcinoma	Ulcerated	Well differentiated	T3	3	Antrum	0	T3N0	2	No			6	5
50	male	60	Radical resection	2012-05-15	Mucinous adenocarcinoma	Ulcerated	Poorly differentiated	T4	5	Fundus-cardia	9	T4N3	3	Yes			5	4
51	male	59	Radical resection	2012-05-23	Adenocarcinoma	Ulcerated	Poorly differentiated	T3	5	Body	1	T3N1	2	No	Alive		3	1
52	male	62	Radical resection	2012-06-09	Adenocarcinoma	Ulcerated	Moderately differentiated	T2	2.5	Antrum	6	T2N2	2	Yes	Dead	2014-06-01	4	5
53	female	43	Radical resection	2012-06-01	Adenocarcinoma	Ulcerated	Poorly differentiated	T3	2	Body	0	T3N0	2	No	Dead	2012-08-01	4	3
54	male	42	Radical resection	2012-06-11	Adenocarcinoma	Ulcerated	Moderately differentiated	T3	4	Antrum	7	T3N3	3	Yes	Dead	2013-04-01	5	5
55	male	73	Radical resection	2012-06-14	Adenocarcinoma	Ulcerated	Moderately differentiated	T2	4	Antrum	0	T2N0	1	Yes	Alive		5	5
56	male	51	Palliative resection	2012-06-18	Adenocarcinoma	Ulcerated	Moderately differentiated	T3	6	Fundus-cardia	5	T3N2	3	No	Dead	2013-06-01	3	5
57	male	64	Palliative resection	2012-06-30	Adenocarcinoma	Ulcerated	Poorly differentiated	T4	4	Diffused	22	T4N3	3	Yes	Dead	2013-05-01	0	5
58	male	72	Radical resection	2011-06-11	Adenocarcinoma	Ulcerated	Moderately differentiated	T4	8.5	Fundus-cardia	7	T4N3	3	Yes	Dead	2012-08-01	4	2
59	male	58	Radical resection	2011-07-25	Adenocarcinoma	Ulcerated	Moderately differentiated	T4	11	Diffused	9	T4N3	3	Yes	Dead	2015-07-23	0	3
60	male	63	Radical resection	2011-08-01	Adenocarcinoma	Ulcerated	Moderately differentiated	T3	4	Fundus-cardia	13	T3N3	3	Yes	Dead	2014-07-15	5	5
61	male	48	Radical resection	2011-08-30	Mucinous adenocarcinoma			T3	6.5	Body	16	T3N3	3	No	Dead	2013-03-15	4	5
62	male	57	Radical resection	2011-08-31	Adenocarcinoma	Ulcerated	Poorly differentiated	T3	10.5	Antrum	17	T3N3	3	Yes	Alive		1	0
63	male	48	Radical resection	2011-10-31	Signet-ring cell carcinoma	Ulcerated	Poorly differentiated	T3	5	Antrum	6	T3N2	3	Yes	Alive		5	6
64	female	71	Radical resection	2011-11-04	Adenocarcinoma	Ulcerated	Moderately differentiated	T2	5.3	Fundus-cardia	5	T2N2	2	No	Dead	2013-04-15	5	4
65	male	70	Radical resection	2011-11-29	Adenocarcinoma	Ulcerated	Poorly differentiated	T3	13	Fundus-cardia	41	T3N3	3	Yes	Dead	2013-05-15	4	4
66	male	78	Radical resection	2012-01-18	Adenocarcinoma	Ulcerated	Moderately differentiated	T3	8.5	Fundus-cardia	0	T3N0	2	No	Dead	2014-05-15	3	5
67	male	61	Radical resection	2012-01-24	Mucinous adenocarcinoma	Ulcerated	Moderately differentiated	T3	5.5	Antrum	3	T3N2	3	Yes	Dead	2014-05-15	4	3
68	male	72	Radical resection	2012-02-16	Signet-ring cell carcinoma	Protruded		T3	12	Fundus-cardia	5	T3N2	3	No			3	4
69	male	72	Radical resection	2012-02-28	Signet-ring cell carcinoma	Ulcerated	Poorly differentiated	T3	9.5	Fundus-cardia	6	T3N2	3	Yes	Alive		3	0
70	male	51	Radical resection	2012-03-06	Signet-ring cell carcinoma	Ulcerated	Poorly differentiated	T3	4	Antrum	5	T3N2	3	No			4	4
71	male	61	Radical resection	2012-03-06	Adenocarcinoma	Ulcerated	Poorly differentiated	T3	3.8	Antrum	33	T3N3	3	No	Dead	2014-03-15	3	0
72	female	39	Radical resection	2012-03-09	Adenocarcinoma	Ulcerated	Poorly differentiated	T3	11	Diffused	7	T3N3	3	Yes	Dead	2015-02-14	4	0
73	male	59	Radical resection	2012-03-22	Signet-ring cell carcinoma	Ulcerated	Poorly differentiated	T3	9	Fundus-cardia	47	T3N3	3	No	Dead	2013-12-15	0	4
74	male	76	Radical resection	2012-04-23	Adenocarcinoma	Ulcerated	Moderately differentiated	T4	9	Fundus-cardia	1	T4N1	3	No	Alive		4	2
75	male	73	Radical resection	2012-04-27	Neuroendocrine carcinoma	Ulcerated	Poorly differentiated	T3	5	Body	1	T3N1	2	No	Dead	2013-05-01	5	3
76	female	40	Radical resection	2012-06-08	Signet-ring cell carcinoma	Ulcerated	Poorly differentiated	T4	5	Body	1	T4N1	3	No	Dead	2015-01-11	3	3
77	male	79	Radical resection	2012-07-11	Adenocarcinoma	Ulcerated	Moderately differentiated	T4	2.5	Fundus-cardia	5	T4N2	3	No	Dead	2012-12-15	4	0
78	male	74	Radical resection	2012-07-13	Adenocarcinoma	Ulcerated	Poorly differentiated	T4	19	Diffused	21	T4N3	3	Yes	Dead	2013-07-26	6	0
79	female	80	Radical resection	2012-07-26	Adenocarcinoma	Ulcerated	Moderately differentiated	T3	8.5	Fundus-cardia	2	T3N1	2	No	Alive		4	2
80	male	70	Radical resection	2012-08-20	Adenocarcinoma	Ulcerated	Well differentiated	T2	5	Fundus-cardia	1	T2N1	2	No	Alive		5	2
81	male	58	Radical resection	2012-09-29	Adenocarcinoma	Ulcerated	Poorly differentiated	T2	2.2	Body	15	T2N3	3	No	Alive		6	2
82	male	65	Radical resection	2012-10-09	Adenocarcinoma	Ulcerated	Poorly differentiated	T3	6.5	Antrum	0	T3N0	2	No	Alive		5	5
83	male	69	Radical resection	2012-10-15	Adenocarcinoma	Ulcerated	Poorly differentiated	T4	5	Diffused	37	T4N3	3	Yes	Dead	2016-02-08	3	0
84	male	75	Radical resection	2012-10-22	Adenocarcinoma	Ulcerated	Moderately differentiated	T4	6.5	Body	8	T4N3	3	No	Dead	2014-10-28	0	0
85	female	84	Radical resection	2012-11-22	Adenocarcinoma	Ulcerated	Moderately differentiated	T3	6.5	Body	13	T3N3	3	No			6	5
86	male	61	Radical resection	2012-12-12	Adenocarcinoma	Ulcerated	Moderately differentiated	T4	5.6	Body	7	T4N3	3	No	Alive		4	3
87	male	75	Radical resection	2013-01-28	Adenocarcinoma	Ulcerated	Poorly differentiated	T3	3.5	Fundus-cardia	2	T3N1	2	No	Alive		4	0
88	male	54	Radical resection	2012-08-17	Adenocarcinoma	Ulcerated	Moderately differentiated	T4	9	Diffused	3	T4N2	3	Yes	Dead	2013-06-15	6	4
89	male	65	Radical resection	2012-08-27	Signet-ring cell carcinoma	Ulcerated	Poorly differentiated	T3	9	Body	8	T3N3	3	Yes	Alive		2	2
90	male	74	Radical resection	2012-08-30	Mucinous adenocarcinoma	Ulcerated		T4	6	Fundus-cardia	5	T4N2	3	Yes	Dead	2016-10-15	4	4
91	male	60	Radical resection	2012-08-07	Adenocarcinoma	Ulcerated	Moderately differentiated	T3	7	Diffused	9	T3N3	3	Yes	Alive		4	5
92	male	42	Radical resection	2012-06-05	Signet-ring cell carcinoma	Ulcerated		T3	5.5	Antrum	11	T3N3	3	No	Dead	2013-11-15	4	5
93	male	55	Radical resection	2012-11-02	Adenocarcinoma	Ulcerated	Moderately differentiated	T2	6	Fundus-cardia	0	T2N0	1	No	Alive		6	2
94	male	70	Radical resection	2012-09-27	Adenocarcinoma	Ulcerated	Moderately differentiated	T3	2.5	Body	10	T3N3	3	Yes	Alive		4	4
95	male	73	Radical resection	2012-09-12	Adenocarcinoma	Ulcerated	Moderately differentiated	T4	7	Body	7	T4N3	3	Yes	Alive		5	2
